# Supplementary material for: The Clock Drawing Test: A Valid Screening Instrument for Dementia Detection in Low-Educated Patients?
Source: Geriatrics (Basel). 2025 Dec 12;10(6):164. doi: 10.3390/geriatrics10060164 (PMC12732869; doi:10.3390/geriatrics10060164)
Supplement: Supplementary file 1 [file geriatrics-10-00164-s001.zip]

Archive with 1 entries (1 files):
- geriatrics-3928033-supplementary.pdf
